# Supplementary material for: Artificial Intelligence for Assessment and Feedback in Medical Education: Bibliometric Mapping Study and Thematic Evidence Map
Source: JMIR Med Educ. 2026 Jul 2;12:e98949. doi: 10.2196/98949 (PMC13376851; doi:10.2196/98949)
Supplement: Multimedia Appendix 3 [file mededu_v12i1e98949_app3.xlsx]

## Sheet: S1_Methodological_Reporting
Multimedia Appendix 3. Supplementary methods and results.
Sheet	Purpose
S1_Methodological_Reporting	Overview of the supplementary reporting structure, analytic unit, workflow, and where each methodological component is documented.
S2_Coding_Framework	Operational definitions and coding rules for publication type, study design, AI type, assessment function, assessment setting, learner stage, post-ChatGPT period, and reporting domains.
S3_Fulltext_Domain_Rules	Full-text coding rules for validity, reliability, fairness, integrity, transparency, human oversight, implementation, and governance.
S4_Bibliometric_Parameters	Public-facing R environment, package versions, analytic procedures, and bibliometric parameter settings.
S5_Reliability_Adjudication	Two-coder reliability procedures, agreement metrics, and consensus adjudication rules.
S6_Subgroup_PartialYear_Methods	Supplementary methods for exploratory subgroup analyses and excluding-2026 partial-year sensitivity analysis.
S7_StudySelection_AnnualTrend	Database hit counts, deduplication and selection counts, final cohort size, and annual publication counts.
S8_Main_EvidenceMap_Summaries	Main descriptive evidence-map summaries for publication type, study design, AI type, assessment function, setting, learner stage, generative AI, and post-ChatGPT status.
S9_Function_Disaggregation	Assessment-function umbrella disaggregation separating learner performance evaluation, feedback, assessment content generation, and other/unclear functions.
S10_Fulltext_Domain_Counts	Full-text-confirmed reporting-domain counts and percentages.
S11_Primary_vs_Fulltext	Title/abstract-visible versus full-text-confirmed reporting-domain shifts.
S12_Stage1_Agreement	Stage 1 agreement for title/abstract-level evidence-map categories.
S13_Stage2_Agreement	Stage 2 agreement for full-text reporting-domain coding.
S14_Subgroup_Tests	Exploratory Fisher exact tests with Benjamini-Hochberg correction.
S15_Excluding2026_Sensitivity	Reporting-domain estimates with and without partial-year 2026 records.
S16_Bibliometric_Summaries	Supplementary journal, country, institution, author, keyword, and co-citation summaries.

## Sheet: S2_Coding_Framework
Variable	Coding_level	Allowed_values_or_categories	Mutually_exclusive	Operational_rule	Source_or_note
publication_type	Record level	original research; validation study; review; mixed methods study; mapping; bibliometric; other	Yes	Code based on explicit publication type, abstract, and bibliographic metadata.	Final manually reviewed coding worksheet
study_design	Record level	observational study; validation study; cross-sectional study; feasibility study; proof-of-concept; mixed methods; review types; experimental study; qualitative study; other	Yes	Code study design using the shared codebook applied in Stage 1 reliability coding.	Final manually reviewed coding worksheet
AI_type	Record level	large language model; generative AI; machine learning; deep learning; natural language processing; computer vision; rule-based or expert system; wearable or sensor-based AI; other	No	Apply all AI categories explicitly supported by title, abstract, metadata, or targeted ambiguity review.	Exact-set agreement used for reliability
assessment_function	Record level	formative assessment; summative assessment; feedback; automated scoring; performance evaluation; interpretation of learner performance; item generation; question generation; other	No	Apply all assessment functions explicitly supported by the record.	Exact-set agreement used for reliability
assessment_function_umbrella	Record level	learner performance evaluation; feedback; assessment content generation; other/unclear	Yes	Use to separate learner-facing evaluation, feedback, and assessment content generation.	Final values are reported in S9.
assessment_content_generation	Record level	yes; no	Yes	Code yes for item generation, question generation, or related assessment-content production.	Do not treat content generation as summative assessment unless explicitly linked to learner evaluation or examination use.
assessment_setting	Record level	board-style examination; written examination; procedural skills; simulation; and other coded assessment settings	No	Code the assessment context or setting represented by the record.	Nonmutually exclusive.
learner_stage	Record level	undergraduate medical education; residency; graduate medical education; physician / clinician continuing education; continuing medical education; mixed / multiple; unclear	Yes	Use standardized learner-stage labels.	Do not infer stage mechanically from examination name.
generative_AI_relevance	Record level	yes; no	Yes	Code yes when generative AI, LLMs, ChatGPT, GPT, foundation models, or comparable generative systems are central or clearly included.	Final count: 310/435.
post_ChatGPT_period	Record level	yes; no	Yes	Yes for records indexed from November 2022 onward.	Final count: 399/435.
reporting_domains_title_abstract	Record level	yes; no; unclear for each domain	Yes per domain	Baseline title/abstract-visible reporting of 8 reporting domains.	Retained as baseline comparison.
reporting_domains_fulltext	Record level	yes; no; unclear for each domain	Yes per domain	Full-text-confirmed coding for 8 reporting domains.	Primary basis for interpreting reporting-domain findings.

## Sheet: S3_Fulltext_Domain_Rules
Domain	Coding_values	Full_text_yes_criteria	Full_text_no_criteria	Full_text_unclear_criteria	Notes	Evidence_location_options
validity	yes; no; unclear	Full text explicitly reports, evaluates, discusses, or proposes validity, validity evidence, construct validity, criterion validity, content validity, assessment interpretation, or appropriateness of intended assessment use.	No explicit validity-related reporting after review of available full text.	Correct full text unavailable, not verifiable, or insufficient information to determine.	Do not infer validity merely because a model was tested on an exam.	Abstract; Introduction; Methods; Results; Discussion; Limitations; Conclusion; Supplement; Table; Figure
reliability	yes; no; unclear	Full text explicitly reports, evaluates, discusses, or proposes reliability, reproducibility, consistency, interrater reliability, test-retest reliability, internal consistency, repeated-prompt consistency, or comparable stability evidence.	No explicit reliability-related reporting after review of available full text.	Correct full text unavailable, not verifiable, or insufficient information to determine.	May include model-output consistency when explicitly framed as reliability or consistency.	Abstract; Introduction; Methods; Results; Discussion; Limitations; Conclusion; Supplement; Table; Figure
fairness	yes; no; unclear	Full text explicitly reports, evaluates, discusses, or proposes fairness, bias, equity, subgroup performance, demographic differences, language or cultural bias, accessibility, or representational concerns.	No explicit fairness-related reporting after review of available full text.	Correct full text unavailable, not verifiable, or insufficient information to determine.	Do not infer fairness from a general mention of ethics unless bias, equity, or fairness is explicit.	Abstract; Introduction; Methods; Results; Discussion; Limitations; Conclusion; Supplement; Table; Figure
integrity	yes; no; unclear	Full text explicitly addresses academic integrity, assessment security, cheating, misuse, unauthorized AI use, safeguards, proctoring implications, or threats to assessment integrity.	No explicit integrity-related reporting after review of available full text.	Correct full text unavailable, not verifiable, or insufficient information to determine.	Integrity refers to academic integrity, assessment security, or safeguards against misuse of AI in assessment contexts.	Abstract; Introduction; Methods; Results; Discussion; Limitations; Conclusion; Supplement; Table; Figure
transparency	yes; no; unclear	Full text explicitly reports or discusses explainability, interpretability, disclosure, model reporting, transparency of AI-supported assessment processes, prompt/model transparency, or rationale visibility.	No explicit transparency-related reporting after review of available full text.	Correct full text unavailable, not verifiable, or insufficient information to determine.	Do not infer transparency from providing the model name alone unless transparency or reporting is explicitly discussed.	Abstract; Introduction; Methods; Results; Discussion; Limitations; Conclusion; Supplement; Table; Figure
human_oversight	yes; no; unclear	Full text explicitly addresses human review, educator supervision, escalation, human-in-the-loop processes, faculty oversight, expert adjudication, or human responsibility for AI-supported assessment or feedback.	No explicit human-oversight-related reporting after review of available full text.	Correct full text unavailable, not verifiable, or insufficient information to determine.	Do not infer oversight from authors manually reviewing outputs unless framed as oversight of assessment use.	Abstract; Introduction; Methods; Results; Discussion; Limitations; Conclusion; Supplement; Table; Figure
implementation	yes; no; unclear	Full text explicitly reports or discusses implementation, feasibility, adoption, integration into curriculum/workflow, usability, acceptability, deployment barriers, resource needs, or educational implementation context.	No explicit implementation-related reporting after review of available full text.	Correct full text unavailable, not verifiable, or insufficient information to determine.	Implementation may include practical deployment or feasibility considerations.	Abstract; Introduction; Methods; Results; Discussion; Limitations; Conclusion; Supplement; Table; Figure
governance	yes; no; unclear	Full text explicitly addresses policy, accountability, regulation, institutional governance, privacy/data governance, formal guidance, compliance, or responsible-AI governance for assessment use.	No explicit governance-related reporting after review of available full text.	Correct full text unavailable, not verifiable, or insufficient information to determine.	Governance coding should not be inferred from broad ethics language unless policy, accountability, or governance is explicit.	Abstract; Introduction; Methods; Results; Discussion; Limitations; Conclusion; Supplement; Table; Figure

## Sheet: S4_Bibliometric_Parameters
Component	Parameter	Value_or_procedure	Output_or_use
Environment	R version	R 4.5.1 (2025-06-13 ucrt)	Computational environment for the revised analyses
Environment	Platform	Windows 11 x64	Computational environment for the revised analyses
Data import	Input reading	readr and readxl	Imported CSV and Excel source files for analysis tables
Data management	Wrangling and harmonization	dplyr, tidyr, stringr, purrr, forcats, lubridate	Prepared coding summaries, grouping variables, date/period variables, and tables
Table export	Workbook/table export	writexl	Exported revised analysis tables for manuscript and appendix use
Figure generation	Plotting and layout	ggplot2, patchwork, scales, ggrepel	Generated revised manuscript figures and supplementary visual summaries
Network and bibliometric summaries	Network-related descriptive summaries	igraph	Used for network-related descriptive bibliometric summaries and visual outputs where applicable
Subgroup tests	Fisher exact tests	Base R statistical tests	Applied to full-text-confirmed reporting domains by generative AI relevance, post-ChatGPT period, and assessment content generation status
Multiplicity correction	Benjamini-Hochberg correction	p.adjust method in R	Applied within subgroup families and across all subgroup tests where reported
Reliability analysis	Percent agreement	R-based summary calculations	Calculated before adjudication for Stage 1 and Stage 2 coding variables
Reliability analysis	Cohen's kappa	R-based agreement calculations	Calculated before adjudication for Stage 1 and Stage 2 coding variables
Reliability analysis	Exact-set agreement for multilabel variables	R-based exact-set comparison	Applied to multilabel evidence-map variables such as AI type and assessment function exact sets
Descriptive summaries	Bibliometric and evidence-map summaries	R-based descriptive summaries	Generated annual counts, publication characteristics, evidence-map summaries, reporting-domain summaries, sensitivity analyses, and bibliometric summaries
Core package	readr	2.2.0	Package version used in R analyses
Core package	readxl	1.5.0	Package version used in R analyses
Core package	dplyr	1.2.1	Package version used in R analyses
Core package	tidyr	1.3.2	Package version used in R analyses
Core package	stringr	1.6.0	Package version used in R analyses
Core package	purrr	1.2.2	Package version used in R analyses
Core package	writexl	1.5.4	Package version used in R analyses
Core package	ggplot2	4.0.3	Package version used in R analyses
Core package	patchwork	1.3.2	Package version used in R analyses
Core package	scales	1.4.0	Package version used in R analyses
Core package	igraph	2.3.1	Package version used in R analyses
Core package	ggrepel	0.9.8	Package version used in R analyses
Core package	forcats	1.0.1	Package version used in R analyses
Core package	lubridate	1.9.5	Package version used in R analyses

## Sheet: S5_Reliability_Adjudication
Stage	Materials	Variables	Agreement_metrics	Adjudication_procedure	Notes
General	Final screened analysis cohort N=435 records	Two coders/reviewers independently coded the relevant materials using the same codebook.	Percent agreement and Cohen's kappa calculated before adjudication.	Disagreements were resolved through adjudication with reference to the codebook and source record.	Agreement values are pre-adjudication.
Stage 1	Title/abstract-level materials and bibliographic metadata	Publication type; study design; AI type exact set; assessment function exact set; assessment-function umbrella; assessment setting; learner stage; generative AI relevance; post-ChatGPT period.	Percent agreement; Cohen's kappa; exact-set agreement for multilabel variables.	Disagreements adjudicated against the codebook and source record.	Stage 1 assessed main evidence-map coding.
Stage 2	Full-text reporting-domain materials	Validity; reliability; fairness; integrity; transparency; human oversight; implementation; governance.	Percent agreement and Cohen's kappa.	Disagreements adjudicated against full text, codebook, and source record.	Stage 2 addressed reporting-domain coding.
Multilabel variables	Title/abstract-level multilabel categories	AI type exact set; assessment function exact set.	Exact-set agreement used.	Adjudication assessed whether the complete coded label set matched.	Partial matches were not counted as exact-set agreement.
Low-prevalence domains	Full-text domains with low yes prevalence	Integrity, human oversight, and governance where relevant.	Percent agreement interpreted alongside kappa.	Disagreement audit used to refine final adjudicated coding.	Prevalence can affect kappa estimates.
Post-adjudication	Final analysis dataset	All adjudicated coding variables.	Adjudicated results used for final analysis.	Agreement values remain pre-adjudication.	Final adjudicated data were used in manuscript and appendix tables.

## Sheet: S6_Subgroup_PartialYear_Methods
Analysis	Population	Grouping_variable	Outcome	Test_or_summary_method	Multiplicity_correction	Reporting_location	Interpretation_note
Generative AI subgroup	All 435 records	Generative AI relevance: yes vs no	8 full-text-confirmed reporting domains	Fisher exact test	Benjamini-Hochberg correction	S14	Exploratory; not interpreted causally.
Post-ChatGPT subgroup	All 435 records	Post-ChatGPT period: indexed from November 2022 onward vs earlier	8 full-text-confirmed reporting domains	Fisher exact test	Benjamini-Hochberg correction	S14	Pre-ChatGPT subset is small; interpret cautiously.
Assessment content generation subgroup	All 435 records	Assessment content generation vs other functions	8 full-text-confirmed reporting domains	Fisher exact test	Benjamini-Hochberg correction	S14	Assessment content generation was separated from learner-facing assessment and feedback.
Partial-year annual trend	All 435 records	Publication/indexing year	Annual record counts	Descriptive counts and percentages	Not applicable	S7; Figure 2	2026 is partial through April 8, 2026.
Excluding-2026 sensitivity	All records excluding 2026 records	N=370 after excluding 65 records from 2026	8 full-text-confirmed reporting domains	Descriptive comparison of percentages and percentage-point changes	Not applicable	S15	Overall interpretation unchanged.
Main-text subgroup reporting	Selected descriptive findings	Generative AI; post-ChatGPT; assessment content generation	Selected full-text-confirmed reporting domains	Counts with denominators and percentages	Adjusted P values reported in S14	Results; Discussion	Reported as descriptive and exploratory.

## Sheet: S7_StudySelection_AnnualTrend
Table_section	Category_or_year	n	N	Percent	Note
Database retrieval	Web of Science Core Collection	4381	14968	29.3	Final hit count after filters
Database retrieval	Scopus	7256	14968	48.5	Final hit count after filters
Database retrieval	PubMed	3331	14968	22.3	Final hit count after filters
Database retrieval	Total identified	14968	14968	100	Before deduplication
Deduplication	Records after multistage deduplication	8378	14968	56	Deduplicated records entering document selection
Document selection	Records excluded during document selection	7943	8378	94.8	Excluded after title/abstract-level selection and targeted ambiguity resolution
Final cohort	Final screened analysis cohort	435	8378	5.2	Analytic cohort for bibliometric mapping and thematic evidence map
Post-ChatGPT	Post-ChatGPT records	399	435	91.7	Records indexed from November 2022 onward
Annual trend	2015	2	435	0.5	Complete calendar year
Annual trend	2016	2	435	0.5	Complete calendar year
Annual trend	2017	2	435	0.5	Complete calendar year
Annual trend	2018	1	435	0.2	Complete calendar year
Annual trend	2019	4	435	0.9	Complete calendar year
Annual trend	2020	4	435	0.9	Complete calendar year
Annual trend	2021	7	435	1.6	Complete calendar year
Annual trend	2022	14	435	3.2	Complete calendar year
Annual trend	2023	41	435	9.4	Complete calendar year
Annual trend	2024	110	435	25.3	Complete calendar year
Annual trend	2025	183	435	42.1	Complete calendar year
Annual trend	2026	65	435	14.9	Partial year through April 8, 2026

## Sheet: S8_Main_EvidenceMap_Summaries
Domain	Category	n	N	Percent	n/N (%)	Mutually_exclusive	Note
Publication type	original research	334	435	76.8	334/435 (76.8%)	Yes	Categories are mutually exclusive.
Publication type	validation	46	435	10.6	46/435 (10.6%)	Yes	Categories are mutually exclusive.
Publication type	review	25	435	5.7	25/435 (5.7%)	Yes	Categories are mutually exclusive.
Publication type	mixed methods	19	435	4.4	19/435 (4.4%)	Yes	Categories are mutually exclusive.
Publication type	other	6	435	1.4	6/435 (1.4%)	Yes	Categories are mutually exclusive.
Publication type	mapping	4	435	0.9	4/435 (0.9%)	Yes	Categories are mutually exclusive.
Publication type	bibliometric	1	435	0.2	1/435 (0.2%)	Yes	Categories are mutually exclusive.
Study design	observational study	227	435	52.2	227/435 (52.2%)	Yes	Categories are mutually exclusive.
Study design	validation study	46	435	10.6	46/435 (10.6%)	Yes	Categories are mutually exclusive.
Study design	cross-sectional study	32	435	7.4	32/435 (7.4%)	Yes	Categories are mutually exclusive.
Study design	feasibility study	32	435	7.4	32/435 (7.4%)	Yes	Categories are mutually exclusive.
Study design	experimental study	21	435	4.8	21/435 (4.8%)	Yes	Categories are mutually exclusive.
Study design	mixed methods	19	435	4.4	19/435 (4.4%)	Yes	Categories are mutually exclusive.
Study design	proof-of-concept	15	435	3.4	15/435 (3.4%)	Yes	Categories are mutually exclusive.
Study design	systematic review	12	435	2.8	12/435 (2.8%)	Yes	Categories are mutually exclusive.
Study design	qualitative study	10	435	2.3	10/435 (2.3%)	Yes	Categories are mutually exclusive.
Study design	narrative review	8	435	1.8	8/435 (1.8%)	Yes	Categories are mutually exclusive.
Study design	review	5	435	1.1	5/435 (1.1%)	Yes	Categories are mutually exclusive.
Study design	scoping review	4	435	0.9	4/435 (0.9%)	Yes	Categories are mutually exclusive.
Study design	other	3	435	0.7	3/435 (0.7%)	Yes	Categories are mutually exclusive.
Study design	bibliometric study	1	435	0.2	1/435 (0.2%)	Yes	Categories are mutually exclusive.
AI type exact set	generative ai; large language model	235	435	54	235/435 (54.0%)	No	Exact-set summaries can include multiple AI labels per record.
AI type exact set	other	32	435	7.4	32/435 (7.4%)	No	Exact-set summaries can include multiple AI labels per record.
AI type exact set	computer vision; generative ai; large language model	27	435	6.2	27/435 (6.2%)	No	Exact-set summaries can include multiple AI labels per record.
AI type exact set	machine learning	25	435	5.7	25/435 (5.7%)	No	Exact-set summaries can include multiple AI labels per record.
AI type exact set	computer vision	18	435	4.1	18/435 (4.1%)	No	Exact-set summaries can include multiple AI labels per record.
AI type exact set	generative ai; large language model; natural language processing	16	435	3.7	16/435 (3.7%)	No	Exact-set summaries can include multiple AI labels per record.
AI type exact set	deep learning	12	435	2.8	12/435 (2.8%)	No	Exact-set summaries can include multiple AI labels per record.
AI type exact set	generative ai	8	435	1.8	8/435 (1.8%)	No	Exact-set summaries can include multiple AI labels per record.
AI type exact set	computer vision; deep learning	7	435	1.6	7/435 (1.6%)	No	Exact-set summaries can include multiple AI labels per record.
AI type exact set	machine learning; natural language processing	7	435	1.6	7/435 (1.6%)	No	Exact-set summaries can include multiple AI labels per record.
AI type exact set	generative ai; large language model; machine learning	6	435	1.4	6/435 (1.4%)	No	Exact-set summaries can include multiple AI labels per record.
AI type exact set	machine learning; wearable/sensor-based ai	6	435	1.4	6/435 (1.4%)	No	Exact-set summaries can include multiple AI labels per record.
AI type exact set	generative ai; large language model; machine learning; natural language processing	5	435	1.1	5/435 (1.1%)	No	Exact-set summaries can include multiple AI labels per record.
AI type exact set	computer vision; generative ai; large language model; natural language processing	4	435	0.9	4/435 (0.9%)	No	Exact-set summaries can include multiple AI labels per record.
AI type exact set	generative ai; large language model; rule-based/expert system	4	435	0.9	4/435 (0.9%)	No	Exact-set summaries can include multiple AI labels per record.
AI type exact set	deep learning; machine learning	3	435	0.7	3/435 (0.7%)	No	Exact-set summaries can include multiple AI labels per record.
AI type exact set	natural language processing	3	435	0.7	3/435 (0.7%)	No	Exact-set summaries can include multiple AI labels per record.
AI type exact set	computer vision; machine learning	2	435	0.5	2/435 (0.5%)	No	Exact-set summaries can include multiple AI labels per record.
AI type exact set	computer vision; machine learning; wearable/sensor-based ai	2	435	0.5	2/435 (0.5%)	No	Exact-set summaries can include multiple AI labels per record.
AI type exact set	rule-based/expert system	2	435	0.5	2/435 (0.5%)	No	Exact-set summaries can include multiple AI labels per record.
AI type exact set	computer vision; deep learning; generative ai; large language model; machine learning	1	435	0.2	1/435 (0.2%)	No	Exact-set summaries can include multiple AI labels per record.
AI type exact set	computer vision; deep learning; machine learning	1	435	0.2	1/435 (0.2%)	No	Exact-set summaries can include multiple AI labels per record.
AI type exact set	computer vision; generative ai; large language model; machine learning	1	435	0.2	1/435 (0.2%)	No	Exact-set summaries can include multiple AI labels per record.
AI type exact set	computer vision; generative ai; large language model; rule-based/expert system	1	435	0.2	1/435 (0.2%)	No	Exact-set summaries can include multiple AI labels per record.
AI type exact set	computer vision; natural language processing	1	435	0.2	1/435 (0.2%)	No	Exact-set summaries can include multiple AI labels per record.
AI type exact set	computer vision; natural language processing; wearable/sensor-based ai	1	435	0.2	1/435 (0.2%)	No	Exact-set summaries can include multiple AI labels per record.
AI type exact set	computer vision; wearable/sensor-based ai	1	435	0.2	1/435 (0.2%)	No	Exact-set summaries can include multiple AI labels per record.
AI type exact set	deep learning; generative ai; large language model; machine learning; natural language processing	1	435	0.2	1/435 (0.2%)	No	Exact-set summaries can include multiple AI labels per record.
AI type exact set	deep learning; natural language processing	1	435	0.2	1/435 (0.2%)	No	Exact-set summaries can include multiple AI labels per record.
AI type exact set	generative ai; machine learning	1	435	0.2	1/435 (0.2%)	No	Exact-set summaries can include multiple AI labels per record.
AI type exact set	machine learning; rule-based/expert system	1	435	0.2	1/435 (0.2%)	No	Exact-set summaries can include multiple AI labels per record.
Assessment function exact set	summative assessment	168	435	38.6	168/435 (38.6%)	No	Question/item generation is not automatically summative assessment.
Assessment function exact set	feedback	93	435	21.4	93/435 (21.4%)	No	Question/item generation is not automatically summative assessment.
Assessment function exact set	question/item generation	65	435	14.9	65/435 (14.9%)	No	Question/item generation is not automatically summative assessment.
Assessment function exact set	learner performance evaluation	49	435	11.3	49/435 (11.3%)	No	Question/item generation is not automatically summative assessment.
Assessment function exact set	automated scoring	42	435	9.7	42/435 (9.7%)	No	Question/item generation is not automatically summative assessment.
Assessment function exact set	formative assessment	11	435	2.5	11/435 (2.5%)	No	Question/item generation is not automatically summative assessment.
Assessment function exact set	other	7	435	1.6	7/435 (1.6%)	No	Question/item generation is not automatically summative assessment.
Assessment-function umbrella	learner performance evaluation	270	435	62.1	270/435 (62.1%)	Yes	Umbrella categories separate learner performance evaluation, feedback, and content generation.
Assessment-function umbrella	feedback	93	435	21.4	93/435 (21.4%)	Yes	Umbrella categories separate learner performance evaluation, feedback, and content generation.
Assessment-function umbrella	assessment content generation	65	435	14.9	65/435 (14.9%)	Yes	Umbrella categories separate learner performance evaluation, feedback, and content generation.
Assessment-function umbrella	other/unclear	7	435	1.6	7/435 (1.6%)	Yes	Umbrella categories separate learner performance evaluation, feedback, and content generation.
Assessment setting	board-style exam	151	435	34.7	151/435 (34.7%)	No	Settings are nonmutually exclusive where appropriate.
Assessment setting	procedural skills	52	435	12	52/435 (12.0%)	No	Settings are nonmutually exclusive where appropriate.
Assessment setting	simulation	41	435	9.4	41/435 (9.4%)	No	Settings are nonmutually exclusive where appropriate.
Assessment setting	written exam	88	435	20.2	88/435 (20.2%)	No	Settings are nonmutually exclusive where appropriate.
Assessment setting	other	54	435	12.4	54/435 (12.4%)	No	Settings are nonmutually exclusive where appropriate.
Assessment setting	workplace-based assessment	24	435	5.5	24/435 (5.5%)	No	Settings are nonmutually exclusive where appropriate.
Assessment setting	osce	12	435	2.8	12/435 (2.8%)	No	Settings are nonmutually exclusive where appropriate.
Assessment setting	clinical documentation	7	435	1.6	7/435 (1.6%)	No	Settings are nonmutually exclusive where appropriate.
Assessment setting	oral presentation	5	435	1.1	5/435 (1.1%)	No	Settings are nonmutually exclusive where appropriate.
Assessment setting	hand hygiene training	1	435	0.2	1/435 (0.2%)	No	Settings are nonmutually exclusive where appropriate.
Learner stage	undergraduate medical education	172	435	39.5	172/435 (39.5%)	Yes	Standardized learner-stage labels were used.
Learner stage	residency	84	435	19.3	84/435 (19.3%)	Yes	Standardized learner-stage labels were used.
Learner stage	mixed / multiple	73	435	16.8	73/435 (16.8%)	Yes	Standardized learner-stage labels were used.
Learner stage	physician / clinician continuing education	47	435	10.8	47/435 (10.8%)	Yes	Standardized learner-stage labels were used.
Learner stage	unclear	28	435	6.4	28/435 (6.4%)	Yes	Standardized learner-stage labels were used.
Learner stage	graduate medical education	27	435	6.2	27/435 (6.2%)	Yes	Standardized learner-stage labels were used.
Learner stage	continuing medical education	4	435	0.9	4/435 (0.9%)	Yes	Standardized learner-stage labels were used.
Generative AI relevance	yes	310	435	71.3	310/435 (71.3%)	Yes	Binary generative AI relevance variable.
Generative AI relevance	no	125	435	28.7	125/435 (28.7%)	Yes	Binary generative AI relevance variable.
Post-ChatGPT period	yes	399	435	91.7	399/435 (91.7%)	Yes	Post-ChatGPT defined as records indexed from November 2022 onward.
Post-ChatGPT period	no	36	435	8.3	36/435 (8.3%)	Yes	Post-ChatGPT defined as records indexed from November 2022 onward.

## Sheet: S9_Function_Disaggregation
Function_level	Category	n	N	Percent	n/N (%)	Interpretation_note
Assessment-function umbrella	learner performance evaluation	270	435	62.1	270/435 (62.1%)	Derived from assessment_function; question/item generation is treated as assessment content generation, not automatically as summative assessment.
Assessment-function umbrella	feedback	93	435	21.4	93/435 (21.4%)	Derived from assessment_function; question/item generation is treated as assessment content generation, not automatically as summative assessment.
Assessment-function umbrella	assessment content generation	65	435	14.9	65/435 (14.9%)	Derived from assessment_function; question/item generation is treated as assessment content generation, not automatically as summative assessment.
Assessment-function umbrella	other/unclear	7	435	1.6	7/435 (1.6%)	Derived from assessment_function; question/item generation is treated as assessment content generation, not automatically as summative assessment.
Detailed assessment function	summative assessment	168	435	38.6	168/435 (38.6%)	Detailed assessment-function category from final evidence-map coding.
Detailed assessment function	feedback	93	435	21.4	93/435 (21.4%)	Detailed assessment-function category from final evidence-map coding.
Detailed assessment function	question/item generation	65	435	14.9	65/435 (14.9%)	Detailed assessment-function category from final evidence-map coding.
Detailed assessment function	learner performance evaluation	49	435	11.3	49/435 (11.3%)	Detailed assessment-function category from final evidence-map coding.
Detailed assessment function	automated scoring	42	435	9.7	42/435 (9.7%)	Detailed assessment-function category from final evidence-map coding.
Detailed assessment function	formative assessment	11	435	2.5	11/435 (2.5%)	Detailed assessment-function category from final evidence-map coding.
Detailed assessment function	other	7	435	1.6	7/435 (1.6%)	Detailed assessment-function category from final evidence-map coding.

## Sheet: S10_Fulltext_Domain_Counts
Domain	Fulltext_confirmed_yes_n	Fulltext_no_n	Fulltext_unclear_n	N	Percent_yes	n/N (%)	Interpretation_band
validity	158	277	0	435	36.3	158/435 (36.3%)	Intermediate
reliability	288	147	0	435	66.2	288/435 (66.2%)	Frequent
fairness	132	303	0	435	30.3	132/435 (30.3%)	Intermediate
integrity	26	409	0	435	6	26/435 (6.0%)	Less frequent
transparency	130	305	0	435	29.9	130/435 (29.9%)	Intermediate
human_oversight	46	389	0	435	10.6	46/435 (10.6%)	Less frequent
implementation	231	204	0	435	53.1	231/435 (53.1%)	Frequent
governance	57	378	0	435	13.1	57/435 (13.1%)	Less frequent

[truncated: 6 more sheets: S11_Primary_vs_Fulltext, S12_Stage1_Agreement, S13_Stage2_Agreement, S14_Subgroup_Tests, S15_Excluding2026_Sensitivity, S16_Bibliometric_Summaries]
